# Supplementary material for: Effects of Age on Compounds, Metabolites and Meat Quality in Beijing-You Chicken Breast Meat
Source: Animals (Basel). 2023 Nov 4;13(21):3419. doi: 10.3390/ani13213419 (PMC10649441; doi:10.3390/ani13213419)
Supplement: Supplementary file 1 [file animals-13-03419-s001.zip]

Archive with 1 entries (1 files):
- animals-2647497-supplementary.xlsx
