# Supplementary material for: Effects of Age on Compounds, Metabolites and Meat Quality in Beijing-You Chicken Breast Meat
Source: Animals (Basel). 2023 Nov 4;13(21):3419. doi: 10.3390/ani13213419 (PMC10649441; doi:10.3390/ani13213419)
Supplement: Supplementary file 1 [file animals-13-03419-s001.zip › animals-2647497-supplementary.xlsx]

## Sheet: Supplementary  table titles
Table	Title
Table S1	Samples information used in this study
Table S2	The content of free amino acids measured by amino acid analyzer
Table S3	The significantly differential metabolites in breast meat among different growth periods of Beijing-You chicken

## Sheet: Table S1
Age (days)	Group	Breast meat sample	Thigh meat sample	Live weight (g)
90	A	AB1	AT1	865		944.333	85.1022
90	A	AB2	AT2	1010
90	A	AB3	AT3	960
90	A	AB4	AT4	845
90	A	AB5	AT5	830
90	A	AB6	AT6	910
90	A	AB7	AT7	995
90	A	AB8	AT8	970
90	A	AB9	AT9	925
90	A	AB10	AT10	1085
90	A	AB11	AT11	1080
90	A	AB12	AT12	1045
90	A	AB13	AT13	840
90	A	AB14	AT14	910
90	A	AB15	AT15	895
120	B	BB1	BT1	1280		1205.33	135.732
120	B	BB2	BT2	1060
120	B	BB3	BT3	1125
120	B	BB4	BT4	1210
120	B	BB5	BT5	1265
120	B	BB6	BT6	1320
120	B	BB7	BT7	1085
120	B	BB8	BT8	1150
120	B	BB9	BT9	1430
120	B	BB10	BT10	1125
120	B	BB11	BT11	1015
120	B	BB12	BT12	1190
120	B	BB13	BT13	1505
120	B	BB14	BT14	1200
120	B	BB15	BT15	1120
150	C	CB1	CT1	1170		1294.53	136.423
150	C	CB2	CT2	1415
150	C	CB3	CT3	1175
150	C	CB4	CT4	1150
150	C	CB5	CT5	1485
150	C	CB6	CT6	1345
150	C	CB7	CT7	1205
150	C	CB8	CT8	1495
150	C	CB9	CT9	1400
150	C	CB10	CT10	1185
150	C	CB11	CT11	1300
150	C	CB12	CT12	1035
150	C	CB13	CT13	1298
150	C	CB14	CT14	1340
150	C	CB15	CT15	1420

## Sheet: Table S2 
	AB1	AB2	AB3	AB4	AB5	AB6	AB7	AB8	AB9	AB10	AB11	AB12	AB13	AB14	AB15	BB1	BB2	BB3	BB4	BB5	BB6	BB7	BB8	BB9	BB10	BB11	BB12	BB13	BB14	BB15	CB1	CB2	CB3	CB4	CB5	CB6	CB7	CB8	CB9	CB10	CB11	CB12	CB13	CB14	CB15		AB	BB	CB
Asp	0.03798	0.03842	0.0447	0.02732	0.03605	0.04795	0.03587	0.03684	0.03892	0.03848	0.0276	0.04172	0.03901	0.05494	0.06353	0.04429	0.06516	0.06954	0.0459	0.02857	0.06156	0.053	0.03184	0.0357	0.03361	0.03602	0.03077	0.02045	0.02695	0.02862	0.05278	0.08302	0.04746	0.05883	0.05935	0.04506	0.04333	0.04703	0.00902	0.01318	0.00971	0.01983	0.01878	0.01856	0.03171		0.040622	0.0407987	0.0371767
Thr	0.341545	0.339577	0.2806	0.314553	0.201	0.225558	0.158066	0.285231	0.587909	0.407625	0.382751	0.332704	0.256909	0.276114	0.314995	0.210804	0.440164	0.283219	0.144886	0.157496	0.320001	0.45754	0.426576	0.228763	0.355292	0.197053	0.219236	0.16829	0.347085	0.768773	0.203203	0.238463	0.282065	0.195075	0.216238	0.30044	0.279118	0.175055	0.323462	0.498393	0.614371	0.304571	0.273738	0.280258	0.29319		0.313676	0.315012	0.298509
Ser	0.17206	0.2893	0.25889	0.26999	0.25098	0.23982	0.17626	0.27435	0.22869	0.2866	0.21268	0.23853	0.16663	0.21329	0.24119	0.12146	0.14889	0.18345	0.11652	0.12363	0.1503	0.27449	0.18922	0.16617	0.2645	0.15059	0.13435	0.11586	0.18816	0.14475	0.14594	0.19335	0.18503	0.15581	0.207	0.20298	0.2061	0.2158	0.21033	0.19879	0.24868	0.32794	0.27886	0.19254	0.18612		0.234617	0.164823	0.210351
Glu	0.24344	0.45676	0.39813	0.40968	0.42825	0.25656	0.24401	0.27052	0.28742	0.32382	0.27231	0.30921	0.22335	0.26655	0.33867	0.21522	0.30804	0.5613	0.26244	0.19658	0.54527	0.49379	0.27658	0.3312	0.61559	0.34474	0.22376	0.12905	0.23683	0.29893	0.19823	0.36241	0.53541	0.22326	0.32867	0.20616	0.47346	0.29468	0.37103	0.34839	0.41701	0.28043	0.58808	0.44357	0.19304		0.315245	0.335955	0.350922
Gly	0.15553	0.18371	0.26666	0.23526	0.19652	0.21498	0.19323	0.18552	0.20828	0.23717	0.18883	0.24072	0.18972	0.23399	0.26997	0.11777	0.16426	0.15006	0.12478	0.1295	0.2065	0.22762	0.15647	0.16938	0.20601	0.12865	0.13638	0.15016	0.2011	0.15927	0.13662	0.16324	0.15853	0.11661	0.14331	0.14103	0.12772	0.12588	0.1235	0.17024	0.20257	0.15717	0.20095	0.12193	0.13049		0.213339	0.161861	0.147986
Ala	0.37	0.35	0.34286	0.21885	0.42342	0.24199	0.31758	0.22052	0.31902	0.48705	0.27964	0.41472	0.12382	0.23759	0.29445	0.35752	0.27929	0.2866	0.25033	0.13435	0.46442	0.47354	0.30666	0.32163	0.30742	0.21581	0.25677	0.32916	0.34308	0.36042	0.18808	0.27959	0.11414	0.33107	0.16292	0.21136	0.34547	0.13746	0.42543	0.36041	0.39749	0.32863	0.18709	0.35467	0.36479		0.309434	0.312467	0.27924
Cit	0	0	0	0	0	0	0	0	0	0	0	0	0	0	0	0	0	0	0	0	0	0	0	0	0	0	0	0	0	0	0	0	0	0.00611	0	0	0	0	0	0	0	0	0	0	0		0	0	0.000407333
Val	0.09657	0.15323	0.17682	0.17555	0.15825	0.09946	0.11688	0.12123	0.14818	0.17754	0.1489	0.16579	0.13689	0.13009	0.17477	0.06066	0.05657	0.10533	0.03888	0.03973	0.07249	0.12103	0.08156	0.08041	0.09834	0.05653	0.05414	0.08264	0.10893	0.11587	0.04486	0.09075	0.08307	0.0543	0.09996	0.09358	0.12206	0.06755	0.09109	0.09511	0.11761	0.0816	0.13518	0.08106	0.05768		0.145343	0.0782073	0.0876973
Cys	0	0	0	0	0	0	0	0	0	0	0	0	0	0	0	0	0	0	0	0	0	0	0	0	0	0	0	0	0	0	0	0	0	0	0	0	0	0	0	0	0	0	0	0	0		0	0	0
Met	0.01462	0.02967	0.03573	0.02791	0.0345	0.01561	0.02898	0.01287	0.02962	0.04853	0.02047	0.03298	0.02214	0.01116	0.02475	0.00615	0.01198	0.03416	0.01158	0	0.00958	0.04303	0.02357	0.01557	0.03029	0.00778	0	0.00951	0.01956	0.02026	0.03723	0.05256	0.02951	0.02679	0.03927	0.02957	0.04129	0.04483	0.05991	0.05362	0.05076	0.04148	0.05961	0.03843	0.02958		0.0259693	0.0162013	0.042296
Ile	0.05159	0.08903	0.10543	0.10585	0.09071	0.06986	0.06749	0.06873	0.09029	0.10627	0.08883	0.09998	0.08771	0.08569	0.11914	0.02776	0.03336	0.07	0.01691	0.01673	0.04376	0.07701	0.05166	0.05346	0.06815	0.02984	0.02832	0.02758	0.05765	0.05911	0.0288	0.05473	0.05546	0.03034	0.06795	0.03684	0.06103	0.04112	0.05538	0.06546	0.07795	0.05699	0.07908	0.04311	0.03691		0.08844	0.0440867	0.0527433
Leu	0.12036	0.18653	0.21349	0.20612	0.19237	0.13501	0.14586	0.14584	0.1793	0.20741	0.17492	0.19438	0.16509	0.16126	0.21145	0.05797	0.07361	0.14864	0.04779	0.03438	0.09386	0.16676	0.10997	0.11394	0.14841	0.08032	0.07356	0.06551	0.12188	0.12808	0.07687	0.11345	0.11048	0.05647	0.12989	0.08191	0.12448	0.09469	0.12205	0.14253	0.1658	0.12648	0.17323	0.10025	0.09068		0.175959	0.0976453	0.113951
Tyr	0.09741	0.11852	0.10812	0.13764	0.11772	0.07368	0.07337	0.07798	0.10722	0.1341	0.09253	0.11622	0.08685	0.0521	0.08646	0.03683	0.08441	0.10343	0.03849	0.0423	0.06277	0.11187	0.08415	0.08056	0.08925	0.04448	0.05476	0.04035	0.08718	0.08377	0.03205	0.08805	0.05417	0.04993	0.06059	0.03686	0	0.08257	0.08206	0.08496	0.06712	0.08831	0.09132	0.05062	0.06749		0.0986613	0.06964	0.0624067
Phe	0.08979	0.07647	0.08121	0.08814	0.07245	0.09768	0.03746	0.04764	0.08503	0.09204	0.06218	0.07776	0.04851	0.04764	0.06073	0.04689	0.07038	0.04676	0.04317	0.04312	0.06634	0.05638	0.07983	0.08386	0.09236	0.03343	0.06595	0.06374	0.10996	0.09587	0.02657	0.06337	0.05473	0.0473	0.06562	0.04496	0	0.06547	0.09313	0.0484	0.10269	0.09366	0.05639	0.07748	0.08176		0.070982	0.066536	0.0614353
Trp	0	0	0	0	0	0	0	0	0	0	0	0	0	0	0	0	0	0	0	0	0	0	0	0	0	0	0	0	0	0	0	0	0	0	0	0	0	0	0	0	0	0	0	0	0		0	0	0
Arg	0.12456	0.18014	0.1727	0.19352	0.20424	0.09121	0.13383	0.13226	0.13496	0.2038	0.20075	0.20231	0.12055	0.1126	0.18603	0.07128	0.12862	0.11607	0.10449	0.06428	0.06148	0.19399	0.11787	0.12476	0.14047	0.11063	0.07273	0.08699	0.11781	0.17309	0.06235	0.06448	0.05944	0.03907	0.04835	0.05311	0.0618	0.06244	0.09752	0.12369	0.16103	0.13585	0.1506	0.10936	0.07053		0.159564	0.112304	0.0866413
Lys	0.16038	0.23147	0.18678	0.23288	0.17334	0.17401	0.18768	0.20836	0.21458	0.2958	0.19219	0.27276	0.18651	0.19877	0.24184	0.10707	0.19128	0.15513	0.10785	0.07416	0.12938	0.22329	0.13222	0.15907	0.16818	0.13703	0.14508	0.09974	0.15938	0.17238	0.06532	0.13177	0.09144	0.08269	0.13391	0.06679	0.13416	0.09394	0.15129	0.14673	0.15455	0.15621	0.15393	0.15548	0.0855		0.21049	0.144083	0.120247
His	0.05569	0.04096	0.06749	0.05855	0.05089	0.07845	0.07842	0.06355	0.06817	0.07262	0.06715	0.09692	0.06673	0	0.06603	0.0268	0	0.05787	0	0	0	0.0698	0.06587	0.06849	0.07794	0	0	0	0	0.06159	0.04621	0.05913	0.05035	0.03184	0	0.05048	0	0	0.07156	0.05837	0.06798	0.06032	0.09137	0.06929	0.05514		0.062108	0.0285573	0.0474693
Pro	0	0	0	0	0	0	0	0	0	0	0	0	0	0	0	0	0	0	0	0	0	0	0	0	0	0	0	0	0	0	0.05	0.06	0.02	0	0	0	0	0	0	0	0	0	0	0	0		0	0	0.00866667
EAA	0.874855	1.10598	1.08006	1.151	0.92262	0.817188	0.742416	0.889901	1.33491	1.33522	1.07024	1.17635	0.903759	0.910724	1.14768	0.517304	0.877344	0.843239	0.411066	0.365616	0.735411	1.14504	0.905386	0.735073	0.961022	0.541983	0.586286	0.51701	0.924445	1.36034	0.482853	0.745093	0.706755	0.492965	0.752838	0.65409	0.762138	0.582655	0.896312	1.05024	1.28373	0.860991	0.931158	0.776068	0.6753		1.03086	0.761771	0.776879
TAA	2.13153	2.76379	2.73961	2.70181	2.63069	2.06183	1.99499	2.15144	2.72759	3.11885	2.41173	2.8367	1.92042	2.08178	2.69401	1.50847	2.05601	2.37156	1.35402	1.08483	2.28771	3.04314	2.13405	2.03296	2.69581	1.5729	1.49581	1.38903	2.12555	2.67078	1.39511	2.09836	1.93128	1.5055	1.76303	1.60113	2.02002	1.54851	2.28676	2.40827	2.85532	2.25947	2.53821	2.13661	1.77461		2.46445	1.98818	2.00815
UAA	0.28142	0.49518	0.44283	0.437	0.4643	0.30451	0.27988	0.30736	0.32634	0.3623	0.29991	0.35093	0.26236	0.32149	0.4022	0.25951	0.3732	0.63084	0.30834	0.22515	0.60683	0.54679	0.30842	0.3669	0.6492	0.38076	0.25453	0.1495	0.26378	0.32755	0.25101	0.44543	0.58287	0.28209	0.38802	0.25122	0.51679	0.34171	0.38005	0.36157	0.42672	0.30026	0.60686	0.46213	0.22475		0.355867	0.376753	0.388099
SAA	1.03913	1.16259	1.14901	1.03865	1.07192	0.922348	0.845136	0.965621	1.3439	1.41845	1.0639	1.22667	0.737079	0.960984	1.12061	0.807554	1.0326	0.903329	0.636516	0.544976	1.14122	1.43319	1.07893	0.885943	1.13322	0.692103	0.746736	0.76347	1.07943	1.43321	0.723843	0.934643	0.759765	0.798565	0.729468	0.85581	0.958408	0.654195	1.08272	1.22783	1.46311	1.11831	0.940638	0.949398	0.97459		1.07107	0.954162	0.944753
BAA	0.58028	0.80392	0.85777	0.90682	0.83574	0.5669	0.57489	0.59368	0.74498	0.92116	0.76811	0.85644	0.6456	0.58938	0.83858	0.30139	0.44695	0.59023	0.28973	0.24054	0.4007	0.72704	0.52504	0.53699	0.63698	0.35523	0.34946	0.36681	0.60341	0.65579	0.2715	0.47483	0.41735	0.27741	0.47236	0.34726	0.36937	0.41384	0.54123	0.56015	0.6922	0.58289	0.6858	0.46188	0.40505		0.73895	0.468419	0.464875
EAA/TAA	41.0436	40.0167	39.4239	42.6011	35.0714	39.6341	37.2141	41.363	48.941	42.8111	44.3765	41.469	47.0605	43.7473	42.6011	34.2932	42.6721	35.5563	30.359	33.7027	32.1461	37.6269	42.4258	36.1577	35.6487	34.4575	39.1953	37.2209	43.4919	50.9342	34.6103	35.5083	36.5951	32.7444	42.7014	40.8518	37.7293	37.6267	39.1957	43.6098	44.9593	38.1059	36.6856	36.3224	38.0534		41.825	37.7259	38.3533
UAA/TAA	13.2028	23.2313	20.7753	20.5018	21.7825	14.286	13.1305	14.4197	15.3102	16.9972	14.0702	16.4638	12.3086	15.0826	18.8691	12.1749	17.5086	29.5957	14.4657	10.5629	28.4693	25.6525	14.4695	17.213	30.4571	17.8633	11.9412	7.01376	12.3752	15.3669	11.7761	20.8972	27.3452	13.2342	18.2039	11.7859	24.2451	16.0312	17.83	16.963	20.0195	14.0866	28.4707	21.6807	10.5441		16.6954	17.6753	18.2076
SAA/TAA	48.7508	54.5425	53.9055	48.7282	50.2889	43.2717	39.6494	45.3019	63.0487	66.546	49.9127	57.5491	34.5799	45.0843	52.5729	37.8862	48.4444	42.3795	29.862	25.5674	53.5401	67.2378	50.6176	41.5638	53.1648	32.4699	35.0329	35.818	50.641	67.2389	33.9589	43.8486	35.6442	37.4645	34.2228	40.1501	44.9635	30.6914	50.7957	57.6035	68.6415	52.4653	44.1298	44.5408	45.7227		50.2488	44.7643	44.3229
BAA/TAA	27.2237	37.7157	40.2421	42.5432	39.2085	26.596	26.9708	27.8524	34.9506	43.216	36.0357	40.1797	30.2882	27.6506	39.3418	14.1396	20.9686	27.6905	13.5926	11.2849	18.7987	34.1089	24.6321	25.1928	29.8838	16.6655	16.3948	17.2088	28.3088	30.7662	12.7374	22.2765	19.5799	13.0146	22.1607	16.2916	17.3289	19.4152	25.3917	26.2793	32.4744	27.3461	32.1741	21.669	19.0028		34.6677	21.9758	21.8095

## Sheet: Table S3
Compounds	Category	GC-MS/MS												UHPLC-MS
		BB vs AB				CB vs AB				CB vs BB				BB vs AB				CB vs AB				CB vs BB
		VIP	T-test	Log2FC	Type	VIP	T-test	Log2FC	Type	VIP	T-test	Log2FC	Type	VIP	P.value	Log2FC	Type	VIP	P.value	Log2FC	Type	VIP	P.value	Log2FC	Type
Pyroglutamic acid	Amino acids and analogues	1.82127	0.00176014	0.2	Up	1.82759	0.000134431	0.24	Up	1.51207	0.0483557	0.24	Up
2-Aminobutyric acid	Amino acids and analogues	1.71012	0.00397124	-0.87	Down	1.37808	0.00920898	0.54	Up	2.37782	0.00055467	1.24	Up
L-Isoleucine	Amino acids and analogues	1.6996	0.00426564	0.52	Up	1.80574	0.000178444	0.34	Up
L-threonine	Amino acids and analogues	1.36574	0.0281359	-1.17	Down	1.18298	0.0296941	-1.03	Down	1.66699	0.0274119	-0.87	Down
Tyrosine	Amino acids and analogues	1.99928	0.000364638	0.43	Up	1.23254	0.022617	0.33	Up	1.53566	0.0445546	0.26	Up
Alanine	Amino acids and analogues	1.6894	0.00456823	0.95	Up	1.27659	0.0175163	0.81	Up	1.5242	0.0463714	0.41	Up
Glycine	Amino acids and analogues	1.66325	0.00542534	0.49	Up	1.57244	0.00207335	0.58	Up	1.64226	0.0301586	0.94	Up
Aminomalonic acid	Amino acids and analogues	1.84078	0.00150775	1.07	Up	1.86596	7.93897e-05	0.28	Up	2.42436	0.00038334	1.24	Up
L-Aspartic acid	Amino acids and analogues
Glutamine	Amino acids and analogues	2.34728	3.08501e-06	0.85	Up	1.88323	6.18123e-05	0.7	Up	1.97462	0.00694428	1.26	Up
L-Tyrosine	Amino acids and analogues					1.88038	6.44536e-05	-1.12	Down	1.57902	0.0381693	-0.39	Down
Serine	Amino acids and analogues	2.04257	0.000233174	-0.8	Down	1.53407	0.0028729	-0.72	Down
4-Hydroxy-L-proline	Amino acids and analogues	1.67092	0.00516118	-0.77	Down	2.04287	3.6368e-06	-1.46	Down	1.67547	0.0265166	-1.14	Down
L-Proline	Amino acids and analogues	1.37634	0.0267557	1.25	Up	1.41818	0.00697966	-0.46	Down	2.03749	0.00499159	-0.61	Down
Creatinine	Amino acids and analogues	2.21697	2.68655e-05	-0.29	Down	1.32757	0.0128086	-0.22	Down	2.06737	0.00423688	-0.22	Down
L-Leucine	Amino acids and analogues					1.40567	0.00762177	0.4	Up	1.91357	0.00940026	0.35	Up
L-Lysine	Amino acids and analogues					1.62722	0.0012601	-1.06	Down	2.43463	0.000352335	-0.81	Down
L-Methionine	Amino acids and analogues	1.28497	0.04057	0.28	Up	1.46781	0.00485255	0.36	Up	1.65663	0.0285371	0.23	Up
L-Phenylalanine	Amino acids and analogues	2.25636	1.48689e-05	2.08	Up	2.27477	1.52857e-09	2.69	Up	2.33438	0.000769321	0.63	Up
L-Valine	Amino acids and analogues	1.7779	0.00245008	0.47	Up	1.78152	0.000241101	-0.99	Down
Gamma-Glutamylcysteine	Amino acids and analogues													6.86026	0.0378791	-2.57	Down
L-Leucine	Amino acids and analogues													5.25204	0.00849018	-1.03	Down	5.53955	0.00792316	-0.95	Down
N-Acetyl-L-alanine	Amino acids and analogues													9.1833	0.0211857	-0.93	Down	5.97243	0.0194372	-0.94	Down
L-Isoleucine	Amino acids and analogues													6.96679	0.0219979	-0.6	Down	5.01175	0.0249677	-0.55	Down
L-Tryptophan	Amino acids and analogues													1.76908	0.043935	-0.38	Down	2.62592	0.00462921	-0.58	Down	3.255	0.0308542	-0.18	Down
Betaine	Amino acids and analogues													15.1178	0.0173482	-0.25	Down
L-Glutamate	Amino acids and analogues													1.90378	0.0319021	0.49	Up	2.29598	0.0196064	0.53	Up
L-Carnitine	Amino acids and analogues													1.26604	0.0355374	0.55	Up
S-Allyl-L-cysteine	Amino acids and analogues													1.31901	0.0301625	0.57	Up					1.80914	0.0343412	-0.64	Down
N,N-Bis(2-hydroxyethyl)glycine	Amino acids and analogues													5.45764	0.0130907	1.39	Up
L-Pyroglutamic acid	Amino acids and analogues																	1.32228	0.0096891	-1.57	Down
5-Aminopentanoic acid	Amino acids and analogues																	4.20781	0.0190511	-0.98	Down	5.35437	0.0232748	-0.85	Down
L-Citrulline	Amino acids and analogues																	1.43375	0.0216414	-0.79	Down
Hypoxanthine	Amino acids and analogues																	12.9349	0.0397799	-0.78	Down
L-Saccharopine	Amino acids and analogues																	1.1565	0.0492596	-0.7	Down
D-Proline	Amino acids and analogues																	8.96662	0.000153419	-0.69	Down	11.4702	9.62787e-05	-0.59	Down
Ergothioneine	Amino acids and analogues																	1.02062	0.00714677	-0.69	Down
L-Phenylalanine	Amino acids and analogues																	5.47107	0.00341747	-0.68	Down	3.63274	0.0324763	-0.28	Down
L-Asparagine	Amino acids and analogues																	1.02286	0.00685221	-0.66	Down
L-Arginine	Amino acids and analogues																	2.46403	0.0323784	-0.63	Down	2.27857	0.0194927	-0.37	Down
DL-O-tyrosine	Amino acids and analogues																	1.01465	0.00464607	-0.54	Down
DL-Homoserine	Amino acids and analogues																	1.02182	0.0423004	-0.41	Down
L-Aspartate	Amino acids and analogues																					1.01941	0.0336821	0.56	Up
L-Cysteine	Amino acids and analogues																					1.30631	0.0277235	0.71	Up
Glucosaminic acid	Amino acids and analogues													1.10959	0.021752	0.68	Up					1.81084	0.00163024	-1.11	Down
NG,NG-dimethyl-L-arginine(ADMA)	Amino acids and analogues																	3.11749	0.0070982	-0.87	Down
N-Methylanthranilic Acid	Benzene and substituted derivatives													1.71758	0.0414263	-1.28	Down
Nitrosobenzene	Benzene and substituted derivatives													1.92159	0.011345	-0.56	Down	1.6775	0.0489247	-0.43	Down
Cyclopentolate	Benzene and substituted derivatives																	4.57071	0.00878214	-1.1	Down
N-Phenylacetamide	Benzene and substituted derivatives																	1.15168	0.0108172	1.03	Up	1.20947	0.0246054	0.82	Up
Benztropine	Benzene and substituted derivatives																	1.35164	0.000710072	-1.38	Down
Aloin A	Benzene and substituted derivatives													1.84103	0.0284248	0.6	Up	1.74121	0.0235473	0.6	Up
Sucrose	Carbohydrates	1.2727	0.0427824	-0.83	Down	1.53797	0.00278157	-1.47	Down	1.65227	0.0290216	-1.18	Down
Xylitol	Carbohydrates	1.41103	0.0226118	-0.19	Down	1.22947	0.0230124	-0.19	Down	1.82858	0.0139524	-0.22	Down
D-Fructose	Carbohydrates	1.34797	0.0305727	-0.35	Down	1.17377	0.031182	-0.27	Down
Galactose	Carbohydrates	1.27517	0.0423293	0.37	Up	1.39366	0.00828238	0.87	Up	2.05688	0.00449037	-0.23	Down
Mannose	Carbohydrates	1.43125	0.0204412	2.11	Up	1.69077	0.000670091	2.26	Up	1.72735	0.0215303	-2.08	Down
D-Glucose	Carbohydrates	1.51015	0.0135045	-0.79	Down	1.75737	0.000321409	-1.66	Down	2.17458	0.00225863	1.16	Up
D-Xylose	Carbohydrates													1.5697	0.0216201	-1.27	Down
L-Fucose	Carbohydrates													2.9611	0.00587402	-1.05	Down	2.73139	0.0029378	-1.24	Down
L-Arabinose	Carbohydrates													1.80426	0.00212393	-0.87	Down	1.99446	0.00143853	-0.87	Down
alpha-D-Glucose 1-phosphate	Carbohydrates													1.13694	0.0144608	-0.85	Down
Inositol	Carbohydrates	1.5806	0.00904667	0.94	Up	1.59671	0.00167118	-0.38	Down	1.75914	0.0188636	0.67	Up
D-Ribulose 1,5-bisphosphate	Carbohydrates													1.03389	0.0419455	0.32	Up					1.21773	0.0110236	-0.48	Down
D-Lyxose	Carbohydrates													1.02781	0.000572708	0.34	Up	1.25819	0.000166793	0.51	Up
Dihydroxyacetone phosphate	Carbohydrates													1.47901	0.00614113	0.34	Up					1.18357	0.0460077	-0.23	Down
D-Mannitol	Carbohydrates													3.73835	0.0134688	0.46	Up	4.57935	0.0279325	0.55	Up
Glyceric acid	Carbohydrates													3.45128	0.0296078	0.48	Up
Xylitol	Carbohydrates													2.12588	5.69233e-06	0.86	Up	1.58279	0.000168124	0.7	Up
Glucotropaeolin	Carbohydrates																	1.06073	0.00697273	-1.53	Down
D-Mannitol 1-phosphate	Carbohydrates																					1.28093	0.0356091	-1.28	Down
D-Ribose	Carbohydrates																					1.09175	0.0379666	-0.71	Down
D-Quinovose	Carbohydrates																					1.08735	0.0403575	-0.31	Down
Dihydroxyacetone	Carbohydrates													3.84544	0.0115851	0.52	Up					4.7401	0.0160932	-0.55	Down
Glyceric acid	Lipids and lipid-like molecules	1.49229	0.0148775	-0.54	Down	1.66695	0.00085527	-0.82	Down	1.87403	0.0113379	-0.91	Down
D-Glycerol 1-phosphate	Lipids and lipid-like molecules	1.74513	0.00310966	-0.96	Down	1.80226	0.000186475	-1.2	Down	2.01096	0.00575141	-0.4	Down
1-Octadecanol	Lipids and lipid-like molecules	1.46089	0.0175629	-0.39	Down					1.92134	0.00905324	0.61	Up
1-Monopalmitin	Lipids and lipid-like molecules	1.81234	0.00188687	-0.3	Down	1.699	0.000614567	-0.32	Down	1.57683	0.0384739	-0.1	Down
Arachidonic acid	Lipids and lipid-like molecules	1.36784	0.0278581	-0.25	Down	1.97503	1.38334e-05	0.69	Up	1.87445	0.0113161	0.36	Up
Cholesterol	Lipids and lipid-like molecules	1.97297	0.000471953	0.54	Up	1.95708	1.90019e-05	-0.23	Down	1.94747	0.00796191	-0.17	Down
Octadecanoic acid	Lipids and lipid-like molecules	1.43156	0.0204091	0.21	Up	1.43591	0.00614632	0.3	Up	1.80918	0.0152063	-0.28	Down
Tetradecanoic acid	Lipids and lipid-like molecules					1.46888	0.00481333	0.72	Up	1.56181	0.0406123	0.46	Up
Linoleic acid	Lipids and lipid-like molecules					1.28257	0.0169018	-0.33	Down	1.85671	0.0122829	0.36	Up
Oleic acid	Lipids and lipid-like molecules	1.62718	0.00682118	0.28	Up	1.43457	0.00620601	0.36	Up	1.68311	0.0257303	-0.82	Down
Hexadecanoic acid	Lipids and lipid-like molecules	1.87827	0.00110737	-1.05	Down	1.34072	0.0117775	-0.93	Down	1.94093	0.00822467	0.19	Up
Glycerophosphocholine	Lipids and lipid-like molecules													3.54187	0.00366308	-1.24	Down					4.36832	0.031304	1.23	Up
Chenodeoxycholate	Lipids and lipid-like molecules													1.13247	0.00147872	-1.06	Down	1.0644	0.00141527	-0.93	Down
1-Stearoyl-sn-glycerol 3-phosphocholine	Lipids and lipid-like molecules													2.08258	0.000799794	-1	Down	1.54705	0.0236853	-0.56	Down	1.60536	0.0346955	0.43	Up
(R)-2-Hydroxycaprylic acid	Lipids and lipid-like molecules													2.80027	0.00536953	0.46	Up	2.3158	0.0157358	0.46	Up
Myristic acid	Lipids and lipid-like molecules													10.9975	0.00547302	0.66	Up	11.7199	0.000689061	0.9	Up
Prostaglandin B2	Lipids and lipid-like molecules																	1.34048	0.000618263	-1.13	Down	1.22207	0.0278614	-0.97	Down
Ethisterone	Lipids and lipid-like molecules																	1.93913	0.0464538	-0.91	Down
Adrenic Acid	Lipids and lipid-like molecules																	8.22925	0.00669541	-0.85	Down
trans-cinnamate	Lipids and lipid-like molecules																	1.12816	0.0483887	-0.3	Down	1.79135	0.0429944	-0.21	Down
Pelargonic acid	Lipids and lipid-like molecules																	1.55053	0.0492699	0.22	Up
Acetylcarnitine	Lipids and lipid-like molecules																	18.4565	0.0360608	0.23	Up
Pentadecanoic Acid	Lipids and lipid-like molecules																	5.17384	0.00806123	0.64	Up
1,2-dioleoyl-sn-glycero-3-phosphatidylcholine	Lipids and lipid-like molecules																	3.13427	0.0352222	0.66	Up	4.82307	0.0174883	0.73	Up
1-Stearoyl-2-oleoyl-sn-glycerol 3-phosphocholine (SOPC)	Lipids and lipid-like molecules																	4.21291	0.000359746	0.87	Up	4.78826	0.00166781	0.6	Up
Erucamide	Lipids and lipid-like molecules																	2.37171	0.018886	1.03	Up	2.41757	0.0216991	0.88	Up
1-Stearoyl-2-arachidonoyl-sn-glycerol	Lipids and lipid-like molecules																	1.27504	0.00649554	1.51	Up	1.28504	0.0418749	0.91	Up
3-Methylphenylacetic acid	Lipids and lipid-like molecules																					2.29697	0.00371151	-0.87	Down
2-Methylbutyroylcarnitine	Lipids and lipid-like molecules																					19.3157	0.0132318	-0.84	Down
Dehydroabietic acid	Lipids and lipid-like molecules																					1.64806	0.0372056	-0.44	Down
2'-O-methylinosine	Lipids and lipid-like molecules																					1.1661	0.00228202	-0.37	Down
1-Oleoyl-sn-glycero-3-phosphocholine	Lipids and lipid-like molecules																					2.62867	0.0496812	0.52	Up
Cyclopamine	Lipids and lipid-like molecules																					1.87645	0.044158	1.18	Up
1-Palmitoyl-sn-glycero-3-phosphocholine	Lipids and lipid-like molecules													3.44423	0.00787246	-0.72	Down					4.43174	0.010903	0.58	Up
7Z, 10Z, 13Z, 16Z, 19Z-Docosapentaenoic acid	Lipids and lipid-like molecules																	5.35206	0.0205608	-0.79	Down
(4Z,7Z,10Z,13Z,16Z,19Z)-4,7,10,13,1 6,19-Docosahexaenoic acid	Lipids and lipid-like molecules																	4.88607	0.0276247	-0.74	Down
Taurocholate	Lipids and lipid-like molecules													1.801	0.00680859	-2.26	Down	1.00647	0.0377981	-1.38	Down
Glycerol 3-phosphate	Lipids and lipid-like molecules													1.65086	0.016536	-0.5	Down
Myristoyl-coenzyme A	Lipids and lipid-like molecules													1.81481	0.000907451	4	Up	1.68263	0.00194394	4.03	Up
Inosine	Nucleotide and derivates	1.56483	0.00992201	-0.33	Down	1.6188	0.00136392	-0.36	Down	1.79441	0.0162208	-0.56	Down
Uracil	Nucleotide and derivates	1.31789	0.035072	-0.5	Down	1.10652	0.0438941	-0.47	Down	1.5596	0.0409356	0.32	Up
3-Pyridinol	Nucleotide and derivates	1.73055	0.00344735	0.39	Up	1.60406	0.00156312	0.5	Up
Hypoxanthine	Nucleotide and derivates	1.68931	0.00457096	0.59	Up	1.46179	0.00507783	0.58	Up	1.9531	0.00774155	-0.35	Down
Adenosine monophosphate (AMP)	Nucleotide and derivates													5.05338	0.0173428	-2.23	Down					11.7213	0.0480146	1.48	Up
Uridine 5'-monophosphate (UMP)	Nucleotide and derivates													1.23597	0.0155806	-1.62	Down					1.635	0.0235951	1.34	Up
7-Methylxanthine	Nucleotide and derivates													1.90919	0.00706831	-1.36	Down	1.7515	0.0198057	-1.14	Down
Cytidine 5'-monophosphate (CMP)	Nucleotide and derivates													2.42379	0.0290812	-1.26	Down					2.36024	0.0371721	1.22	Up
Thymine	Nucleotide and derivates													2.19597	0.000170052	-1.07	Down	2.40933	0.000151564	-1.08	Down
Adenine	Nucleotide and derivates													4.61318	0.0287495	-1.06	Down	5.15656	0.0267337	-1.1	Down
Guanosine 5'-monophosphate (GMP)	Nucleotide and derivates													1.47879	0.00481536	-1.03	Down					1.79379	0.031771	0.79	Up
Thymidine	Nucleotide and derivates													9.75664	0.00101886	-1	Down	7.83735	0.00134232	-1.08	Down
Cytidine	Nucleotide and derivates													2.1903	0.0046857	-0.97	Down	2.35505	0.00539109	-0.94	Down
Uridine	Nucleotide and derivates													1.94482	0.00242865	-0.74	Down	2.27307	0.001135	-0.83	Down
Uracil	Nucleotide and derivates													4.34365	0.00143151	-0.66	Down	5.17886	0.000436579	-0.75	Down
2'-Deoxyuridine	Nucleotide and derivates													5.04989	0.00617552	-0.63	Down	4.39523	0.003844	-0.8	Down
S-Adenosylmethionine	Nucleotide and derivates													1.78255	0.0488651	-0.6	Down
Cytosine	Nucleotide and derivates													1.80681	0.00229335	-0.59	Down	2.70666	5.3336e-05	-1.06	Down	1.68602	0.0166199	-0.47	Down
Inosine diphosphate (IDP)	Nucleotide and derivates													1.11599	0.0269947	-0.56	Down
Uridine diphosphate glucose(UDP-D-Glucose)	Nucleotide and derivates													6.19506	0.00879842	-0.49	Down	5.44971	0.0219556	-0.46	Down
Uridine 5'-diphosphate (UDP)	Nucleotide and derivates													1.26978	0.011461	-0.49	Down
Cytidine monophosphate N-acetylneuraminic acid	Nucleotide and derivates													1.34825	0.0319096	-0.48	Down
Uridine diphosphate (UDP)	Nucleotide and derivates													1.47416	0.000686066	-0.46	Down
Pyridoxal 5'-phosphate	Nucleotide and derivates													1.40867	0.0207777	-0.46	Down	1.39871	0.0074038	-0.64	Down
Nicotinamide adenine dinucleotide (NAD)	Nucleotide and derivates													10.9231	0.000493756	-0.41	Down	10.4281	0.00204732	-0.34	Down
Deoxycytidine	Nucleotide and derivates													1.14066	0.0234549	-0.41	Down	1.92857	0.000355598	-0.79	Down
Inosine 5'-monophosphate (IMP)	Nucleotide and derivates													1.7211	0.0439768	-0.38	Down
3-Methyluridine	Nucleotide and derivates													2.04765	0.00479738	0.37	Up					2.0769	0.00386176	-0.35	Down
ADP-ribose	Nucleotide and derivates													1.85565	0.0201694	0.42	Up
Floxuridine	Nucleotide and derivates																	4.50641	0.0494896	-2.32	Down	3.71466	0.0203826	-1.65	Down
4-Pyridoxic acid	Nucleotide and derivates																	3.20767	0.00988982	-2.26	Down	2.54453	0.0265834	-1.21	Down
5-Methylcytosine	Nucleotide and derivates																	1.47417	4.44363e-05	-1.17	Down
Inosine	Nucleotide and derivates																	6.3323	0.0214808	-0.8	Down
Adenosine	Nucleotide and derivates																					13.7907	0.0261328	-1.72	Down
Reduced nicotinamide adenine dinucleotide (NADH)	Nucleotide and derivates													1.61835	0.0123226	-0.32	Down	1.93709	0.00167925	-0.33	Down
β-Hydroxybutyric acid	Organic acids and derivatives	1.48301	0.0156342	-1.33	Down	1.11142	0.0428513	-1.04	Down	1.60486	0.0347188	0.63	Up
α-Hydroxyisobutyric acid	Organic acids and derivatives	1.2597	0.045226	-0.31	Down	2.01422	6.57941e-06	0.69	Up	2.62175	6.12087e-05	0.88	Up
Fumaric acid	Organic acids and derivatives	1.29927	0.0381046	-0.51	Down	1.19807	0.0273771	-0.66	Down
Urea	Organic acids and derivatives	1.38295	0.0259236	1.06	Up	1.42429	0.00668252	1.15	Up	1.68552	0.025486	0.4	Up
Malic acid	Organic acids and derivatives	1.77385	0.00252464	0.66	Up	2.07551	1.74291e-06	0.7	Up	2.18229	0.00215298	0.57	Up
ketoisocaproic acid	Organic acids and derivatives													19.6115	0.00482645	-1.82	Down	17.1608	0.00333664	-2.02	Down
Acetoacetic acid	Organic acids and derivatives													1.22339	0.0292355	-0.38	Down	1.32404	0.0470438	-0.41	Down
Tyramine	Organic acids and derivatives																	2.23942	0.00786368	-0.45	Down	2.33437	0.00563836	-0.27	Down
3-Hydroxycapric acid	Organic acids and derivatives													1.23992	0.0316108	0.22	Up
Dacarbazine	Organic acids and derivatives													1.46228	6.44944e-07	2.36	Up	1.42714	1.49117e-07	2.08	Up
Methylmalonic acid	Organic acids and derivatives																	1.0946	0.0229295	-0.94	Down
Glycolate	Organic acids and derivatives																	2.67163	0.00592345	-0.46	Down
3-Methoxy-4-hydroxyphenylethyleneglycol	Organic acids and derivatives																	1.05699	0.0386909	0.48	Up
N-Tris[hydroxymethyl]methyl-2-aminoethanesulfonic acid [TES]	Organic acids and derivatives																	1.28959	0.00897733	-0.61	Down
2-hydroxy-butanoic acid	Organic acids and derivatives													3.20216	0.00104865	-1.07	Down	2.70118	0.00225408	-0.97	Down
N-Acetylputrescine	Organic acids and derivatives																	1.12731	0.000109702	-0.86	Down
Dimethyl sulfone	Other categories													3.28142	0.0180605	-1.45	Down	3.2409	0.0316411	-1.17	Down
3-Hydroxykynurenine	Other categories													1.64449	7.78532e-07	1.81	Up	1.90747	4.97596e-07	1.92	Up
Altretamine	Other categories													1.30285	0.0449294	0.76	Up
Propylene glycol	Other categories													1.3919	4.36864e-05	1.26	Up
Dithiothreitol (DTT)	Other categories													3.22099	5.55385e-05	2.33	Up	3.11866	0.00018247	2.46	Up
S-Adenosyl-L-homocysteine	Other categories																	1.93221	0.0151161	-0.42	Down
Biopterin	Other categories													1.13929	0.00606165	-0.73	Down	1.20076	0.000511648	-1.01	Down
Chloroquine	Other categories													1.44349	0.000412892	0.59	Up	1.71849	7.59751e-06	0.8	Up
Acadesine (Drug)	Other categories													1.62436	0.00166577	0.76	Up	1.39834	0.00825442	0.62	Up
Choline	Other categories													5.24366	2.94592e-05	2.11	Up	6.11941	2.4468e-05	2.24	Up
Urocanic acid	Other categories																	1.51535	0.0242014	-1.28	Down	1.99399	0.0315908	-1.25	Down
Imidazole	Other categories																	1.26814	0.0304324	-1.16	Down
Propoxyphene	Other categories																	27.5338	0.0295776	0.62	Up
Donepezil	Other categories																	1.02712	3.03632e-07	1.58	Up
Thioetheramide-PC	Other categories																					11.5103	0.0243821	0.37	Up
Hydroxyphenyllactic acid	Other categories																	2.40873	0.0417902	-1.41	Down
Pantothenate	Other categories																	5.38252	0.0437542	0.47	Up
DL-Indole-3-lactic acid	Other categories													3.02029	0.0352869	-0.39	Down	4.56159	0.00270902	-0.62	Down	2.99889	0.0411619	-0.23	Down
Dopamine	Phenols	1.93757	0.00065776	0.73	Up	1.35585	0.0106753	0.99	Up
Rosiglitazone	Phenols													1.893	0.0204716	-1.23	Down
Synephrine	Phenols													1.83605	0.0227217	-0.96	Down	1.83402	0.0382508	-0.82	Down
3-Methoxy-4-Hydroxyphenylglycol Sulfate	Phenols													2.39899	0.0407671	0.49	Up	2.8182	0.0325628	0.55	Up
4-Acetoxyphenol	Phenols													1.35855	0.00900759	1.33	Up					1.76669	0.00345977	-1.55	Down
Atrolactic acid	Phenols																					2.50853	0.0140852	-0.79	Down
Ile-Ala	Polypeptide													1.42752	0.0105193	-0.65	Down	1.26395	0.0377853	-0.48	Down
Glu-Ser	Polypeptide													5.63396	0.0142211	-0.56	Down	6.08654	0.0158114	-0.55	Down
L-Anserine	Polypeptide													54.1427	0.00109639	-0.21	Down	49.8563	0.00779677	-0.17	Down
Ile-Ser	Polypeptide													3.72973	0.0224326	1.01	Up
Ile-Asp	Polypeptide													1.95596	1.27913e-07	1.42	Up	2.32148	7.72837e-08	1.56	Up
Leu-Val	Polypeptide													3.50471	0.000167653	1.69	Up	4.1434	6.7435e-06	1.74	Up
Tyr-Ala	Polypeptide																	1.77242	0.0436961	-0.94	Down
Lys-Val	Polypeptide																	2.08724	0.0169258	0.65	Up	2.64383	0.0222848	0.64	Up
His-Met	Polypeptide																					4.07637	0.0280699	-1.67	Down
3-Methyl-L-histidine	Polypeptide																					1.54497	0.0139441	0.3	Up
N1-Methyl-2-pyridone-5-carboxamide	Pyridines and derivatives													1.63078	0.0066453	-1.51	Down	1.50775	0.0196734	-1.09	Down
Nicotinamide	Pyridines and derivatives													4.25298	0.0467721	-0.73	Down	5.63884	0.0151571	-0.92	Down
N1-Methyl-4-pyridone-3-carboxamide	Pyridines and derivatives													1.64477	0.00102723	0.3	Up	1.17786	0.0044717	0.34	Up
Barbituric acid	Pyridines and derivatives													1.20209	0.0139231	-1.17	Down
Pyrrole-2-carboxylic acid	Pyridines and derivatives													1.4222	0.00342975	-0.23	Down
